# Supplementary material for: Comparative Analysis of Response to Cardiac Resynchronisation Therapy Upgrades in Patients with Implantable Cardioverter-Defibrillators and Pacemakers
Source: J Clin Med. 2024 May 7;13(10):2755. doi: 10.3390/jcm13102755 (PMC11122322; doi:10.3390/jcm13102755)
Supplement: Supplementary file 1 [file jcm-13-02755-s001.zip]

Archive with 1 entries (1 files):
- jcm-2966620-supplementary.pdf
